# Supplementary material for: Comparative Transcriptomics Profiling of Perennial Ryegrass Infected with Wild Type or a ΔvelA Epichloë festucae Mutant Reveals Host Processes Underlying Mutualistic versus Antagonistic Interactions
Source: J Fungi (Basel). 2023 Feb 1;9(2):190. doi: 10.3390/jof9020190 (PMC9959145; doi:10.3390/jof9020190)
Supplement: Supplementary file 1 [file jof-09-00190-s001.zip]

Archive with 1 entries (1 files):
- jof-2090892-supplementary.pdf
